# Supplementary material for: Complete Genomes of Symbiotic Cyanobacteria Clarify the Evolution of Vanadium-Nitrogenase
Source: Genome Biol Evol. 2019 Jun 27;11(7):1959–64. doi: 10.1093/gbe/evz137 (PMC6645180; doi:10.1093/gbe/evz137)
Supplement: Supplementary_Matrial_evz137 [file supplementary_matrial_evz137.zip]

Archive with 3 entries (3 files):
- Supplementary_Figures.pdf
- Supplementary_Table_1.xlsx
- Supporting_Information_Legends.docx
