# Supplementary material for: Complete Genomes of Symbiotic Cyanobacteria Clarify the Evolution of Vanadium-Nitrogenase
Source: Genome Biol Evol. 2019 Jun 27;11(7):1959–64. doi: 10.1093/gbe/evz137 (PMC6645180; doi:10.1093/gbe/evz137)
Supplement: Supplementary_Matrial_evz137 [file supplementary_matrial_evz137.zip › Supplementary_Table_1.xlsx]

## Sheet: Sheet1
Supplementary Table 1. The cyanobacteria genomes included in phylogenomic study.
Strain	Genbank_assembly_accession
Anabaena_cylindrica_PCC_7122	GCF_002367955.1
Anabaena_sp._4-3	GCF_001597745.1
Anabaena_sp._90	GCF_000312705.1
Anabaena_sp._CA_=_ATCC_33047	GCF_001597855.1
Anabaena_sp._PCC_7108	GCF_000332135.1
Anabaena_sp._WA102	GCF_001277295.1
Anabaenopsis_circularis_NIES-21	GCF_002367975.1
Aphanizomenon_flos-aquae_2012_KM1_D3	GCF_000789435.1
Aulosira_laxa_NIES-50	GCF_002368055.1
Calothrix_brevissima_NIES-22	GCF_002367995.1
Calothrix_desertica_PCC_7102	GCF_003991905.1
Calothrix_parasitica_NIES-267	GCF_002368095.1
Calothrix_rhizosoleniae_SC01	GCF_900185595.1
Calothrix_sp._336_3	GCF_000734895.2
Calothrix_sp._NIES-2098	GCF_002368175.1
Calothrix_sp._NIES-2100	GCF_002368195.1
Calothrix_sp._NIES-3974	GCF_002368395.1
Calothrix_sp._PCC_6303	GCF_000317435.1
Calothrix_sp._PCC_7103	GCF_000331305.1
Calothrix_sp._PCC_7507	GCF_000316575.1
Chlorogloeopsis_fritschii_PCC_6912	GCF_003990575.1
Chlorogloeopsis_sp_PCC_7702	GCF_000332255.1
Cylindrospermopsis_raciborskii_C03	GCF_002893155.1
Cylindrospermopsis_raciborskii_S14	GCF_002893185.1
Cylindrospermopsis_sp._CR12	GCF_001432185.1
Cylindrospermum_stagnale_PCC_7417	GCF_000317535.1
Dolichospermum_circinale_AWQC131C	GCF_000426905.1
Dolichospermum_compactum_NIES-806	GCF_002368115.1
Fischerella_muscicola_PCC_7414	GCF_000317205.1
Fischerella_muscicola_SAG_1427-1_PCC_73103	GCF_000317245.1
Fischerella_sp._NIES-4106	GCF_002368315.1
Fischerella_sp._PCC_9339	GCF_000315585.1
Fischerella_sp._PCC_9431	GCF_000447295.1
Fischerella_thermalis	GCF_000231365.1
Fischerella_thermalis_CCMEE_5268	GCF_002870565.1
Fortiea_contorta_PCC_7126	GCF_000332295.1
Fremyella_diplosiphon_NIES-3275	GCF_002368275.1
Hapalosiphon_sp._MRB220	GCF_001275395.1
Mastigocladopsis_repens_PCC_10914	GCF_000315565.1
Mastigocladus_laminosus_UU774	GCF_001990805.2
Mastigocoleus_testarum_BC008	GCF_001456025.1
Nodularia_sp._NIES-3585	GCF_002218065.1
Nodularia_spumigena_CCY9414	GCF_000340565.2
Nodularia_spumigena_CENA596	GCF_001623485.1
Nostoc_azollae_0708	GCF_000196515.1
Nostoc_carneum_NIES-2107	GCF_002368155.1
Nostoc_commune_NIES-4072	GCF_003113895.1
Nostoc_cycadae_WK-1	GCF_002897135.1
Nostoc_flagelliforme_CCNUN1	GCF_002813575.1
Nostoc_linckia_NIES-25	GCF_002368035.1
Nostoc_piscinale_CENA21	GCF_001298445.1
Nostoc_punctiforme_PCC_73102	GCF_000020025.1
Nostoc_sp._'Blasia'_C052	This study
Nostoc_sp._'Blasia'_KVJ2	Warshan et al 2018
Nostoc_sp._'Blasia'_KVJ20	Warshan et al 2018
Nostoc_sp._'Hylocomium'_06_64	Warshan et al 2018
Nostoc_sp._'Hylocomium'_09_2_6	Warshan et al 2018
Nostoc_sp._'Leiosporoceros'_240-02	This study
Nostoc_sp._'Leiosporoceros'_26-01	This study
Nostoc_sp._'Lobaria_pulmonaria_(5183)_cyanobiont'	GCF_002949795.1
Nostoc_sp._'Peltigera_malacea_cyanobiont'_DB3992	GCF_002631755.1
Nostoc_sp._'Peltigera_membranacea_cyanobiont_N6'	GCF_002949735.1
Nostoc_sp._'Peltigera_membranacea_cyanobiont'_210A	GCF_002246015.1
Nostoc_sp._'Peltigera_membranacea_cyanobiont'_213	GCF_002245975.1
Nostoc_sp._'Peltigera_membranacea_cyanobiont'_232	GCF_002245985.1
Nostoc_sp._'Phaeoceros'_C057	This study
Nostoc_sp._'Pleurozium'_09_321	Warshan et al 2018
Nostoc_sp._'Pleurozium'_Nsp2	Warshan et al 2018
Nostoc_sp._'Pleurozium'_Nsp3	Warshan et al 2018
Nostoc_sp._106C	GCF_002154725.1
Nostoc_sp._ATCC_53789	GCF_003326245.1
Nostoc_sp._CENA543	GCF_002896875.1
Nostoc_sp._KVJ20	GCF_001712795.1
Nostoc_sp._N996	Warshan et al 2018
Nostoc_sp._NIES-2111	GCF_002368215.1
Nostoc_sp._NIES-3756	GCF_001548375.1
Nostoc_sp._NIES-4103	GCF_002368335.1
Nostoc_sp._PCC_7107	GCF_000316625.1
Nostoc_sp._PCC_7120	GCF_003990585.1
Nostoc_sp._PCC_7524	GCF_000316645.1
Nostoc_sp._RF31Y	GCF_002155185.1
Nostoc_sphaeroides	GCF_003443655.1
Raphidiopsis_curvata_NIES-932	GCF_002368135.1
Richelia_intracellularis_HM01	GCF_000350125.1
Rivularia_sp._PCC_7116	GCF_000316665.1
Scytonema_hofmanni_UTEX_2349	GCF_000582685.1
Scytonema_hofmannii_PCC_7110	GCF_000346485.2
Scytonema_millei_VB511283	GCF_000817735.2
Scytonema_sp._NIES-4073	GCF_002368435.1
Scytonema_tolypothrichoides_VB-61278	GCF_000828085.2
Sphaerospermopsis_kisseleviana_NIES-73	GCF_002368075.1
Tolypothrix_bouteillei_VB521301	GCF_000760695.2
Tolypothrix_campylonemoides_VB511288	GCF_000828075.2
Tolypothrix_sp._NIES-4075	GCF_002218085.1
Tolypothrix_sp._PCC_7601	GCF_000300115.1
Tolypothrix_tenuis_PCC_7101	GCF_002368295.1
Trichormus_variabilis_ATCC_29413	GCF_000204075.1
Trichormus_variabilis_NIES-23	GCF_002368015.1
Trichormus_variabilis_SAG_1403-4b	GCF_003991935.1
Westiellopsis_prolifica_IICB1	GCF_004323185.1
